# Supplementary material for: Application of Individualized Speed Thresholds to Interpret Position Specific Running Demands in Elite Professional Rugby Union: A GPS Study
Source: PLoS One. 2015 Jul 24;10(7):e0133410. doi: 10.1371/journal.pone.0133410 (PMC4514747; doi:10.1371/journal.pone.0133410)
Supplement: S1 Dataset — (XLSX) [file pone.0133410.s001.xlsx]

## Sheet: Sheet1
								INDIVIDUAL			STANDARD
Competition	Minutes	Postional group	Player	Position	Odometer	Meterage / min	Max Velocity	HSR Distance	HSRM %	HSR Efforts	HSR Distance	HSRM %	HSR Efforts
RaboDirect12	80	2R	2R1	Fd	5432	67.9	6.1	341	6.27761	29	295	5.43078	21
RaboDirect12	72	2R	2R1	Fd	5130	71.25	6.5	300	5.84795	18	78	1.52047	7
RaboDirect12	80	2R	2R1	Fd	5405	67.5625	6.01	416	7.69658	29	45	0.832562	8
RaboDirect12	80	2R	2R1	Fd	5488	68.6	5.85	389	7.08819	26	116	2.1137	9
RaboDirect12	64	2R	2R1	Fd	5260	82.1875	6.88	239	4.54373	27	152	2.88973	16
RaboDirect12	80	2R	2R1	Fd	5745	71.8125	6.1	212	3.69017	21	108	1.8799	9
RaboDirect12	45	2R	2R2	Fd	2822	62.7111	6.4	312	11.056	5	204	7.22892	14
RaboDirect12	64	2R	2R2	Fd	4600	71.875	5.6	238	5.17391	17	158	3.43478	14
RaboDirect12	72	2R	2R3	Fd	5314	73.8056	6.7	254	4.77983	17	198	3.72601	11
RaboDirect12	80	2R	2R3	Fd	5023	62.7875	6.8	411	8.18236	16	189	3.76269	11
RaboDirect12	80	2R	2R3	Fd	5749	71.8625	7.1	411	7.14907	16	238	4.13985	13
RaboDirect12	68	2R	2R3	Fd	5267	77.4559	6	172	3.26562	24	139	2.63907	8
RaboDirect12	80	2R	2R3	Fd	5861	73.2625	7	512	8.73571	32	172	2.93465	11
RaboDirect12	69	2R	2R3	Fd	4439	64.3333	7.41	403	9.07862	37	314	7.07367	32
RaboDirect12	61	2R	2R3	Fd	3992	65.4426	6.45	457	11.4479	31	176	4.40882	12
RaboDirect12	62	2R	2R3	Fd	4654	75.0645	6.82	290	6.2312	22	231	4.96347	20
RaboDirect12	65	2R	2R3	Fd	5436	83.6308	6.51	505	9.28992	28	111	2.04194	11
RaboDirect12	80	2R	2R3	Fd	6251	78.1375	7.01	502	8.03072	28	305	4.87922	18
RaboDirect12	80	2R	2R3	Fd	5753	71.9125	6.53	289	5.02347	27	225	3.911	17
RaboDirect12	78	2R	2R3	Fd	5484	70.3077	6.45	612	11.1597	48	239	4.35813	17
RaboDirect12	46	2R	2R4	Fd	2934	63.7826	6.6	300	10.2249	11	75	2.55624	6
RaboDirect12	80	2R	2R4	Fd	4906	61.325	6.4	211	4.30086	8	156	3.17978	8
RaboDirect12	75	2R	2R4	Fd	5029	67.0533	6.7	301	5.98529	41	99	1.96858	7
RaboDirect12	80	2R	2R5	Fd	5258	65.725	6.4	204	3.8798	14	161	3.062	12
RaboDirect12	80	2R	2R5	Fd	5156	64.45	5.9	203	3.93716	13	204	3.95656	13
RaboDirect12	80	2R	2R5	Fd	5049	63.1125	6.5	225	4.45633	27	108	2.13904	11
RaboDirect12	76	2R	2R5	Fd	6308	83	6.84	280	4.43881	27	198	3.13887	12
RaboDirect12	80	2R	2R5	Fd	6055	75.6875	6.81	491	8.109	31	280	4.62428	17
RaboDirect12	80	BR	BR1	Fd	5642	70.525	8.2	380	6.7352	24	512	9.0748	31
RaboDirect12	80	BR	BR1	Fd	6536	81.7	6.8	353	5.40086	24	568	8.69033	45
RaboDirect12	80	BR	BR1	Fd	6154	76.925	7.3	455	7.39357	23	522	8.48229	33
RaboDirect12	80	BR	BR1	Fd	7257	90.7125	7.57	461	6.35249	35	494	6.80722	41
RaboDirect12	80	BR	BR1	Fd	6039	75.4875	7.42	392	6.49114	30	552	9.14059	45
RaboDirect12	80	BR	BR2	Fd	6026	75.325	8.4	467	7.74975	32	117	1.94159	8
RaboDirect12	80	BR	BR2	Fd	5960	74.5	8.8	455	7.63423	25	319	5.35235	20
RaboDirect12	68	BR	BR2	Fd	6405	94.1912	7.8	384	5.99532	27	328	5.121	19
RaboDirect12	80	BR	BR3	Fd	6296	78.7	8.5	481	7.63977	26	493	7.83037	27
RaboDirect12	80	BR	BR3	Fd	5890	73.625	7.7	567	9.62649	32	568	9.64346	32
RaboDirect12	80	BR	BR3	Fd	6256	78.2	7.9	406	6.48977	23	455	7.27302	28
RaboDirect12	80	BR	BR3	Fd	6378	79.725	7.13	321	5.03293	32	518	8.12167	40
RaboDirect12	80	BR	BR3	Fd	5375	67.1875	7.97	396	7.36744	26	582	10.8279	33
RaboDirect12	80	BR	BR3	Fd	5318	66.475	7.48	414	7.78488	29	420	7.89771	33
RaboDirect12	80	BR	BR3	Fd	6018	75.225	7.43	291	4.83549	20	459	7.62712	35
RaboDirect12	80	BR	BR4	Fd	6469	80.8625	7.7	422	6.52342	22	455	7.03354	23
RaboDirect12	80	BR	BR4	Fd	6820	85.25	7.3	356	5.21994	19	661	9.69208	51
RaboDirect12	80	BR	BR4	Fd	6554	81.925	8.3	332	5.06561	19	401	6.1184	26
RaboDirect12	80	BR	BR4	Fd	6185	77.3125	6.7	389	6.28941	19	562	9.0865	36
RaboDirect12	80	BR	BR4	Fd	6394	79.925	7.45	373	5.83359	21	567	8.86769	35
RaboDirect12	79	BR	BR4	Fd	7285	92.2152	7.01	301	4.13178	23	392	5.38092	31
RaboDirect12	72	BR	BR4	Fd	5340	74.1667	7.14	323	6.04869	21	601	11.2547	53
RaboDirect12	80	BR	BR5	Fd	5500	68.75	7	406	7.38182	28	297	5.4	17
RaboDirect12	57	BR	BR5	Fd	3990	70	6.97	307	7.69424	21	420	10.5263	29
RaboDirect12	78	C	C1	Bk	5357	68.6795	6.8	295	5.50681	23	295	5.50681	23
RaboDirect12	80	C	C1	Bk	7009	87.6125	7.4	307	4.38008	19	307	4.38008	19
RaboDirect12	80	C	C1	Bk	6845	85.5625	7.67	529	7.72827	38	529	7.72827	38
RaboDirect12	80	C	C1	Bk	7475	93.4375	8.5	539	7.2107	40	1057	14.1405	74
RaboDirect12	80	C	C1	Bk	6736	84.2	7.5	560	8.31354	38	812	12.0546	53
RaboDirect12	80	C	C1	Bk	6068	75.85	8.4	575	9.47594	37	740	12.1951	61
RaboDirect12	80	C	C2	Bk	6544	81.8	8.6	204	3.11736	19	506	7.73227	33
RaboDirect12	80	C	C2	Bk	6895	86.1875	7.6	727	10.5439	36	798	11.5736	52
RaboDirect12	80	C	C2	Bk	6650	83.125	8.4	597	8.97744	32	597	8.97744	32
RaboDirect12	80	C	C2	Bk	5997	74.9625	8	667	11.1222	36	667	11.1222	36
RaboDirect12	80	C	C2	Bk	4359	54.4875	8.1	703	16.1276	44	703	16.1276	44
RaboDirect12	80	C	C2	Bk	4065	50.8125	8.74	733	18.032	42	733	18.032	42
RaboDirect12	80	C	C3	Bk	7222	90.275	7.5	985	13.6389	58	985	13.6389	58
RaboDirect12	80	C	C3	Bk	6312	78.9	8.67	387	6.13118	23	618	9.79087	38
RaboDirect12	80	C	C3	Bk	6205	77.5625	8.9	575	9.26672	37	679	10.9428	53
RaboDirect12	80	C	C3	Bk	5497	68.7125	7.82	437	7.94979	30	555	10.0964	48
RaboDirect12	80	C	C4	Bk	6806	85.075	8	807	11.8572	43	928	13.635	52
RaboDirect12	80	C	C4	Bk	6939	86.7375	7.7	798	11.5002	52	928	13.3737	52
RaboDirect12	80	C	C4	Bk	6021	75.2625	7	483	8.02192	29	483	8.02192	29
RaboDirect12	80	C	C4	Bk	5653	70.6625	8.18	788	13.9395	50	788	13.9395	50
RaboDirect12	80	C	C4	Bk	7410	92.625	9	679	9.16329	53	858	11.5789	49
RaboDirect12	80	C	C4	Bk	7376	92.2	8.2	539	7.30748	40	969	13.1372	58
RaboDirect12	80	FB	FB1	Bk	7471	93.3875	9	611	8.17829	40	971	12.9969	49
RaboDirect12	80	FB	FB1	Bk	7625	95.3125	7.48	605	7.93443	41	673	8.82623	54
RaboDirect12	80	FB	FB1	Bk	6884	86.05	8.6	842	12.2313	44	1110	16.1243	61
RaboDirect12	80	FB	FB1	Bk	5915	73.9375	8.5	539	9.11243	30	611	10.3297	40
RaboDirect12	80	FB	FB1	Bk	7215	90.1875	8	705	9.77131	48	946	13.1116	64
RaboDirect12	80	FB	FB1	Bk	6160	77	7.9	584	9.48052	31	614	9.96753	40
RaboDirect12	71	FB	FB1	Bk	4904	69.0704	7.5	363	7.40212	21	626	12.7651	37
RaboDirect12	80	FB	FB1	Bk	6808	85.1	7.82	493	7.24148	32	751	11.0311	48
RaboDirect12	80	FB	FB2	Bk	6669	83.3625	8.1	614	9.20678	35	685	10.2714	40
RaboDirect12	80	FB	FB2	Bk	6478	80.975	8.4	493	7.61037	32	685	10.5743	35
RaboDirect12	80	FB	FB2	Bk	6078	75.975	7.8	571	9.39454	25	876	14.4126	41
RaboDirect12	80	FB	FB2	Bk	5908	73.85	7.96	386	6.53351	49	971	16.4353	25
RaboDirect12	80	FB	FB2	Bk	5682	71.025	7.76	606	10.6653	38	673	11.8444	41
RaboDirect12	68	H	H1	Fd	2420	35.5882	7.2	227	9.38017	18	381	15.7438	28
RaboDirect12	74	H	H1	Fd	5272	71.2432	6.72	111	2.10546	8	381	7.22686	22
RaboDirect12	71	H	H1	Fd	5009	70.5493	7.76	457	9.12358	36	114	2.2759	9
RaboDirect12	67	H	H1	Fd	4814	71.8507	6.89	359	7.45742	23	457	9.49314	40
RaboDirect12	66	H	H1	Fd	4214	63.8485	5.83	297	7.04794	19	543	12.8856	43
RaboDirect12	79	H	H1	Fd	5552	70.2785	7.81	212	3.81844	17	305	5.49352	29
RaboDirect12	80	H	H2	Fd	6120	76.5	6.9	259	4.23203	16	200	3.26797	12
RaboDirect12	80	H	H2	Fd	6355	79.4375	6	286	4.50039	18	250	3.93391	16
RaboDirect12	59	H	H2	Fd	4481	75.9492	6.1	371	8.2794	26	212	4.73109	18
RaboDirect12	80	H	H2	Fd	5944	74.3	5.7	300	5.04711	24	175	2.94415	13
RaboDirect12	66	H	H2	Fd	4356	66	5.9	211	4.84389	17	104	2.38751	10
RaboDirect12	64	H	H2	Fd	4214	65.8438	6	307	7.28524	27	275	6.52587	22
RaboDirect12	67	H	H3	Fd	3232	48.2388	6.3	314	9.71535	25	247	7.64233	13
RaboDirect12	67	H	H3	Fd	2832	42.2687	5.98	336	11.8644	24	208	7.34463	16
RaboDirect12	65	H	H3	Fd	4224	64.9846	5.88	365	8.6411	21	159	3.7642	11
RaboDirect12	80	No8	No81	Fd	5761	72.0125	7.8	460	7.98472	33	456	7.91529	28
RaboDirect12	80	No8	No81	Fd	5777	72.2125	6.89	372	6.43933	17	403	6.97594	27
RaboDirect12	80	No8	No81	Fd	6784	84.8	8.2	325	4.79068	20	400	5.89623	23
RaboDirect12	80	No8	No81	Fd	4812	60.15	6.2	214	4.44722	14	355	7.37739	22
RaboDirect12	80	No8	No81	Fd	6712	83.9	7.66	184	2.74136	14	461	6.8683	27
RaboDirect12	80	No8	No81	Fd	5414	67.675	8	311	5.74437	20	385	7.11119	21
RaboDirect12	80	No8	No81	Fd	5483	68.5375	7.8	300	5.47146	21	392	7.14937	27
RaboDirect12	80	No8	No81	Fd	6356	79.45	8	460	7.23726	25	507	7.97671	29
RaboDirect12	73	No8	No82	Fd	4816	65.9726	7	455	9.44767	20	560	11.6279	40
RaboDirect12	80	No8	No82	Fd	5408	67.6	6.7	600	11.0947	44	291	5.38092	20
RaboDirect12	80	No8	No82	Fd	5875	73.4375	7.44	403	6.85957	21	409	6.9617	24
RaboDirect12	80	OH	OH1	Bk	6055	75.6875	8.7	363	5.99505	21	467	7.71263	30
RaboDirect12	80	OH	OH1	Bk	7079	88.4875	8.5	466	6.58285	35	600	8.47577	44
RaboDirect12	80	OH	OH1	Bk	7979	99.7375	8.6	181	2.26845	31	634	7.94586	46
RaboDirect12	80	OH	OH1	Bk	7510	93.875	8.06	504	6.71105	37	766	10.1997	46
RaboDirect12	80	OH	OH1	Bk	6787	84.8375	8.6	546	8.04479	34	546	8.04479	34
RaboDirect12	80	OH	OH1	Bk	6912	86.4	8.06	712	10.3009	37	712	10.3009	37
RaboDirect12	80	OH	OH2	Bk	6014	75.175	7.3	363	6.03592	21	492	8.18091	31
RaboDirect12	80	OH	OH2	Bk	5172	64.65	8.2	466	9.01005	30	492	9.51276	34
RaboDirect12	80	OH	OH2	Bk	6795	84.9375	8.2	248	3.64974	21	633	9.31567	45
RaboDirect12	80	OH	OH2	Bk	5421	67.7625	6.94	355	6.54861	27	428	7.89522	38
RaboDirect12	80	OH	OH2	Bk	6047	75.5875	7.11	428	7.07789	28	504	8.33471	37
RaboDirect12	80	OH	OH2	Bk	8274	103.425	8.26	566	6.84071	37	583	7.04617	37
RaboDirect12	63	P	P1	Fd	4024	63.873	6.1	217	5.39264	25	120	2.98211	8
RaboDirect12	80	P	P1	Fd	5647	70.5875	6.1	376	6.6584	22	117	2.0719	5
RaboDirect12	80	P	P1	Fd	5455	68.1875	6.2	317	5.81118	31	140	2.56645	9
RaboDirect12	80	P	P1	Fd	5420	67.75	6.54	268	4.94465	25	118	2.17712	9
RaboDirect12	80	P	P2	Fd	6763	84.5375	6.92	355	5.24915	30	62	0.916753	6
RaboDirect12	66	P	P2	Fd	4557	69.0455	8.28	416	9.12881	33	67	1.47027	5
RaboDirect12	80	P	P3	Fd	5155	64.4375	6.2	404	7.83705	32	104	2.01746	9
RaboDirect12	80	P	P3	Fd	4418	55.225	8.2	461	10.4346	38	258	5.83975	23
RaboDirect12	62	P	P3	Fd	4285	69.1129	5.8	381	8.89148	26	132	3.08051	12
RaboDirect12	76	P	P3	Fd	5002	65.8158	6.34	251	5.01799	29	180	3.59856	11
RaboDirect12	68	P	P3	Fd	4831	71.0441	6.34	501	10.3705	26	78	1.61457	7
RaboDirect12	53	P	P3	Fd	3179	59.9811	6.02	239	7.51809	23	151	4.74992	12
RaboDirect12	71	P	P4	Fd	4608	64.9014	5.8	283	6.14149	26	52	1.12847	4
RaboDirect12	75	P	P4	Fd	4878	65.04	5.7	461	9.45059	26	83	1.70152	6
RaboDirect12	76	P	P4	Fd	5098	67.0789	5.1	263	5.15889	22	54	1.05924	6
RaboDirect12	66	P	P4	Fd	3972	60.1818	5.4	298	7.50252	21	20	0.503525	2
RaboDirect12	68	P	P4	Fd	4825	70.9559	6.81	485	10.0518	24	16	0.331606	1
RaboDirect12	65	P	p4	Fd	6698	103.046	6.2	324	4.83726	24	67	1.0003	4
RaboDirect12	61	P	P4	Fd	3935	64.5082	5.57	263	6.68361	36	36	0.914867	4
RaboDirect12	54	P	P4	Fd	4543	84.1296	6	471	10.3676	30	60	1.32071	8
RaboDirect12	66	P	P4	Fd	4560	69.0909	7.11	398	8.72807	22	112	2.45614	9
RaboDirect12	56	P	P4	Fd	4181	74.6607	6.5	541	12.9395	38	216	5.16623	20
RaboDirect12	59	P	P5	Fd	4062	68.8475	7.7	355	8.73954	17	82	2.01871	6
RaboDirect12	72	P	P6	Fd	4050	56.25	6.3	534	13.1852	63	234	5.77778	13
RaboDirect12	68	P	P6	Fd	3578	52.6176	6.4	478	13.3594	48	153	4.27613	8
RaboDirect12	77	P	P6	Fd	5569	72.3247	6.01	314	5.63836	32	102	1.83157	0
RaboDirect12	53	P	P6	Fd	3095	58.3962	5.69	497	16.0582	23	324	10.4685	14
RaboDirect12	61	SH	SH1	Bk	4590	75.2459	6.6	230	5.01089	14	230	5.01089	14
RaboDirect12	80	SH	SH1	Bk	6541	81.7625	6.9	515	7.87341	35	515	7.87341	35
RaboDirect12	79	SH	SH1	Bk	6284	79.5443	7.1	514	8.1795	30	514	8.1795	30
RaboDirect12	75	SH	SH1	Bk	7646	101.947	8.2	482	6.30395	35	512	6.69631	41
RaboDirect12	80	SH	SH1	Bk	6774	84.675	8.4	434	6.40685	27	543	8.01594	37
RaboDirect12	80	SH	SH1	Bk	6138	76.725	7.8	428	6.97296	30	439	7.15217	35
RaboDirect12	80	SH	SH2	Bk	7539	94.2375	7.5	1171	15.5326	67	1171	15.5326	67
RaboDirect12	64	SH	SH2	Bk	4558	71.2188	7.6	549	12.0448	25	549	12.0448	25
RaboDirect12	55	SH	SH2	Bk	4361	79.2909	7.4	414	9.49324	20	414	9.49324	20
RaboDirect12	71	SH	SH2	Bk	5089	71.6761	7.7	733	14.4036	39	733	14.4036	39
RaboDirect12	62	SH	SH2	Bk	4974	80.2258	6.9	438	8.80579	26	438	8.80579	26
RaboDirect12	80	SH	SH2	Bk	6628	82.85	8.44	439	6.62342	35	306	4.61678	19
RaboDirect12	80	SH	SH2	Bk	6744	84.3	7.76	512	7.59193	41	700	10.3796	56
RaboDirect12	80	W	W1	Bk	6188	77.35	8.4	530	8.56496	27	584	9.43762	31
RaboDirect12	80	W	W1	Bk	5751	71.8875	8.1	441	7.66823	30	520	9.04191	32
RaboDirect12	80	W	W1	Bk	6049	75.6125	9.1	520	8.59646	32	729	12.0516	38
RaboDirect12	80	W	W1	Bk	5631	70.3875	7.6	637	11.3124	36	729	12.9462	38
RaboDirect12	80	W	W1	Bk	6388	79.85	7.6	554	8.67251	30	569	8.90733	33
RaboDirect12	80	W	W1	Bk	7264	90.8	8.28	834	11.4813	38	950	13.0782	49
RaboDirect12	75	W	W1	Bk	8274	110.32	7.93	605	7.31206	30	828	10.0073	50
RaboDirect12	80	W	W1	Bk	6801	85.0125	8.15	774	11.3807	43	854	12.557	47
RaboDirect12	80	W	W2	Bk	5854	73.175	8.2	506	8.64366	27	530	9.05364	33
RaboDirect12	80	W	W2	Bk	7481	93.5125	8.2	575	7.68614	27	784	10.4799	34
RaboDirect12	76	W	W2	Bk	7103	93.4605	8.2	684	9.62973	38	834	11.7415	43
RaboDirect12	80	W	W2	Bk	6470	80.875	8.49	774	10.5206	47	1115	15.1556	61
RaboDirect12	80	W	W2	Bk	6042	75.525	8.29	569	9.41741	33	972	16.0874	48
RaboDirect12	80	W	W2	Bk	6712	83.9	7.95	618	9.20739	38	883	13.1555	44
RaboDirect12	80	W	W2	Bk	8131	101.638	8.84	518	6.37068	28	873	10.7367	46
RaboDirect12	80	W	W3	Bk	5615	70.1875	7.6	637	11.3446	36	642	11.4337	39
RaboDirect12	80	W	W3	Bk	7222	90.275	9.5	684	9.47106	43	784	10.8557	34
RaboDirect12	80	W	W3	Bk	6867	85.8375	7.7	531	7.73263	28	702	10.2228	41
RaboDirect12	80	W	W3	Bk	6507	81.3375	8.2	587	9.02105	33	727	11.1726	36
RaboDirect12	80	W	W3	Bk	6742	84.275	9.06	872	12.9338	37	945	14.0166	48
RaboDirect12	80	W	W4	Bk	6365	79.5625	8.18	702	11.0291	29	787	12.3645	40
RaboDirect12	80	W	W4	Bk	7049	88.1125	8.23	760	10.7817	46	761	10.7959	47
RaboDirect12	80	W	W4	Bk	6686	83.575	8.59	728	10.8884	34	855	12.7879	45
RaboDirect12	80	W	W5	Bk	5189	64.8625	9	575	11.0811	27	642	12.3723	39
RaboDirect12	80	W	W5	Bk	6566	82.075	8.55	850	12.9455	49	892	13.5851	54
RaboDirect12	80	W	W5	Bk	7357	91.9625	8.27	1115	15.1556	61	774	10.5206	47
RaboDirect12	80	W	W5	Bk	7229	90.3625	8.19	574	7.94024	37	871	12.0487	52
